# Supplementary material for: A model of octopus epidermis pattern mimicry mechanisms using inverse operation of the Turing reaction model
Source: PLoS One. 2021 Aug 11;16(8):e0256025. doi: 10.1371/journal.pone.0256025 (PMC8357167; doi:10.1371/journal.pone.0256025)
Supplement: S2 File — (XLSX) [file pone.0256025.s002.xlsx]

## Sheet: ParameterMap
2020.12.11
Parameter Map of Turing patterns
OctopusModel20210406.py
				W
				0.375
				0.35
				0.325
				0.3
				0.275
				0.25
				0.225
				0.2
				0.175
				0.15
					3	4	5	6	7	8	S

## Sheet: ResultsofModel
Calculation Results (40×40 cells)			Filter ; 17×17			2020.12.14		octopus20210406.py
Set value		Image calculated with the set value	Predicted value		Image calculated with predicted value	Reproducibility of image
s	w		s	w
8	0.25		7.5	0.243398		〇
8	0.225		7.5	0.223771		〇
8	0.2		7.5	0.20092		〇
8	0.175		7.5	0.178826		〇
7	0.25		7	0.24431		〇
7	0.225		7	0.217949		〇
7	0.2		7	0.199882		〇
7	0.175		7	0.175223		〇
Set value		Image calculated with the set value	Predicted value		Image calculated with predicted value	Reproducibility of image
s	w		s	w
6	0.25		6	0.238775		〇
6	0.225		6	0.218122		〇
6	0.2		6	0.199486		〇
6	0.175		6	0.177719		〇
5	0.275		5	0.2682		〇
5	0.25		5	0.236076		〇
5	0.225		5	0.215742		〇
5	0.2		5	0.199339		〇
5	0.175		4.5	0.205818		×
Set value		Image calculated with the set value	Predicted value		Image calculated with predicted value	Reproducibility of image
s	w		s	w
4	0.3		4	0.265811		×
4	0.275		4	0.243035		△
4	0.25		4	0.22692		〇
4	0.225		4	0.214521		〇
4	0.2		4	0.198058		〇
4	0.175		3	0.213101		×
3	0.325		3.5	0.231456		×
3	0.3		3	0.253404		△
3	0.275		3.5	0.203898		〇
3	0.25		3.5	0.194755		〇
3	0.225		3	0.224693		〇
3	0.2		3	0.215978		〇
3	0.175		3.5	0.169175		×

## Sheet: OutputData
input value (r, w)	Program output					input value (r, w)	Program output
5-0.275	r	Index value	ss	ww		3-0.325	r	Index value	ss	ww
	7.5	1.61494	0.0835548	0.365086			7.5	0.701391	0.0919255	0.247268
	7	1.70402	0.083451	0.338706			7	0.80919	0.0869672	0.248731
	6.5	1.69253	0.082054	0.34212			6.5	0.787326	0.0914993	0.263261
	6	1.84483	0.0785796	0.305451			6	0.983778	0.0821338	0.261733
	5.5	1.95977	0.0771456	0.256922			5.5	1.39379	0.0843177	0.241041
	5	1.97126	0.0701047	0.2682			5	1.4915	0.0907863	0.270259
	4.5	1.96552	0.0622349	0.281485			4.5	1.55243	0.0952581	0.297178
	4	1.7931	0.0627633	0.231559			4	1.77447	0.118954	0.259726
	3.5	1.84483	0.0665056	0.203253			3.5	1.84728	0.121336	0.231456
	3	1.83333	0.0671519	0.236924			3	1.83202	0.112725	0.257793
	5	0.2682	1.97126	0.0701047			3.5	0.231456	1.84728	0.121336
5-0.250						3-0.30
	7.5	1.50157	0.0597269	0.224449			7.5	0.615846	0.060168	0.202021
	7	1.72339	0.066707	0.226525			7	0.574427	0.0671557	0.201017
	6.5	1.75824	0.0697283	0.241798			6.5	0.54733	0.0750253	0.215188
	6	1.85708	0.0764125	0.23644			6	0.761633	0.0638778	0.214399
	5.5	1.94129	0.0803381	0.210522			5.5	1.24599	0.0581019	0.195535
	5	1.95	0.0818912	0.236076			5	1.27487	0.0683954	0.227212
	4.5	1.92143	0.0801265	0.259105			4.5	1.34765	0.0762172	0.257933
	4	1.86707	0.0761803	0.223297			4	1.78455	0.099405	0.237716
	3.5	1.87422	0.0717314	0.201036			3.5	1.87077	0.121174	0.223066
	3	1.8375	0.0701119	0.236156			3	1.88399	0.117457	0.253404
	5	0.236076	1.95	0.0818912			3	0.253404	1.88399	0.117457
5-0.225						3-0.275
	7.5	1.4405	0.0537891	0.209033			7.5	0.660948	0.0467553	0.201514
	7	1.65959	0.0574939	0.207545			7	0.587033	0.0609787	0.19783
	6.5	1.68947	0.0598176	0.221671			6.5	0.58991	0.0665514	0.211606
	6	1.84693	0.0642584	0.214277			6	0.900174	0.0531774	0.205324
	5.5	1.94013	0.0675175	0.188602			5.5	1.20075	0.0507075	0.181456
	5	1.96785	0.0711772	0.215742			5	1.23787	0.0563025	0.209998
	4.5	1.95093	0.0713151	0.240813			4.5	1.34061	0.0621644	0.238753
	4	1.89463	0.0717368	0.211244			4	1.77468	0.0825402	0.217792
	3.5	1.8714	0.0692995	0.193073			3.5	1.80713	0.109063	0.203898
	3	1.79526	0.0695695	0.230182			3	1.78641	0.110895	0.237601
	5	0.215742	1.96785	0.0711772			3.5	0.203898	1.80713	0.109063
5-0.20						3-0.25
	7.5	1.53632	0.0444303	0.200311			7.5	0.760212	0.0409212	0.202348
	7	1.70308	0.0462058	0.195264			7	0.787777	0.0473993	0.198766
	6.5	1.73685	0.0475952	0.208561			6.5	0.787231	0.0512223	0.212516
	6	1.87153	0.0494945	0.19929			6	0.984761	0.0486621	0.204754
	5.5	1.96793	0.0506164	0.17229			5.5	1.30537	0.0501966	0.17909
	5	1.98963	0.0543122	0.199339			5	1.33146	0.0569842	0.207131
	4.5	1.98567	0.0549765	0.225556			4.5	1.3779	0.0622715	0.234821
	4	1.89361	0.0563949	0.198873			4	1.75304	0.0736105	0.210935
	3.5	1.90343	0.0568316	0.181838			3.5	1.9341	0.0912691	0.194755
	3	1.861	0.0589407	0.220059			3	1.92833	0.0943859	0.230099
	5	0.199339	1.98963	0.0543122			3.5	0.194755	1.9341	0.0912691
5-0.175						3-0.225
	7.5	1.63657	0.0176039	0.177877			7.5	0.762964	0.0310726	0.202695
	7	1.79968	0.021501	0.171946			7	0.845506	0.0354939	0.198729
	6.5	1.79542	0.0229195	0.184992			6.5	0.850602	0.038368	0.212477
	6	1.86863	0.0277651	0.175783			6	1.10186	0.0359383	0.203238
	5.5	1.92941	0.0322139	0.149973			5.5	1.42163	0.0379692	0.175898
	5	1.94012	0.0359009	0.177795			5	1.47559	0.0420232	0.20328
	4.5	1.99528	0.0376363	0.205818			4.5	1.53495	0.0456022	0.230281
	4	1.93069	0.0435712	0.185494			4	1.87494	0.0558329	0.204448
	3.5	1.97342	0.0503655	0.170906			3.5	1.92966	0.0711855	0.187501
	3	1.97342	0.0552538	0.210924			3	1.9383	0.0749239	0.224693
	4.5	0.205818	1.99528	0.0376363			3	0.224693	1.9383	0.0749239
						3-0.20
							7.5	0.896661	0.0197111	0.198281
							7	0.944061	0.0208058	0.192427
							6.5	0.940887	0.0218712	0.205788
							6	1.10783	0.0208067	0.193883
							5.5	1.44516	0.0213842	0.163947
							5	1.49502	0.0237177	0.190424
							4.5	1.5358	0.025325	0.216778
							4	1.77926	0.0343932	0.191133
							3.5	1.87564	0.0449605	0.175305
							3	1.91346	0.0487392	0.215978
							3	0.215978	1.91346	0.0487392
						3-0.175
							7.5	1.08333	0.00166467	0.192213
							7	1.08333	0.00160631	0.18579
							6.5	1.16667	0.0012882	0.199061
							6	1.08333	0.000969503	0.186699
							5.5	1.33333	0.00478953	0.156496
							5	1.33333	0.00528026	0.183007
							4.5	1.33333	0.0058484	0.209705
							4	1.33333	0.0224475	0.185207
							3.5	2	0.0232087	0.169175
							3	2	0.02771	0.211648
							3.5	0.169175	2	0.0232087

## Sheet: Table1
		Ｘａ
					ｗ
5-			0.275	0.25	0.225	0.2	0.175
		7.5	1.61494	1.50157	1.4405	1.53632	1.63657
		7	1.70402	1.72339	1.65959	1.70308	1.79968
		6.5	1.69253	1.75824	1.68947	1.73685	1.79542
		6	1.84483	1.85708	1.84693	1.87153	1.86863
	s	5.5	1.95977	1.94129	1.94013	1.96793	1.92941
		5	1.97126	1.95	1.96785	1.98963	1.94012
		4.5	1.96552	1.92143	1.95093	1.98567	1.99528
		4	1.7931	1.86707	1.89463	1.89361	1.93069
		3.5	1.84483	1.87422	1.8714	1.90343	1.97342
		3	1.83333	1.8375	1.79526	1.861	1.97342

## Sheet: Submarine pattern reproduction
Submarine pattern reproduction experiment
Method
1. Convert the image to black and white 256 layers with Octpus.java, extract a specific part of the image → output as a csv file reproduction with Python program (OctpusModel20210406.py)
2. Binarize the 256-layer value on the Excel sheet and save it as an Excel file.
3. Parameter calculation and image reproduction with Python program (OctpusModel20210406.py)
Result 1	When the threshold is 80, the black-and-white ratio is 74.4%.
Program Output(r, index value, ss, ww)
	7.5 1.2266314660506559 0.039160954285080214 0.19818950763843374
	7.0 1.2635508621400873 0.040867675256868304 0.1942617893547417
	6.5 1.271801006517614 0.042018391422767726 0.20783359268315676
	6.0 1.3240244204273575 0.04349885635599116 0.1993470910210924
	5.5 1.3779391139344939 0.04467993975186863 0.17297614609813633
	5.0 1.3644913785991255 0.04854882553895361 0.20045174300411406
	4.5 1.3481973434535104 0.05046733072275834 0.22762719384401064
	4.0 1.5033413084728982 0.05241060614076873 0.2030400311320078
	3.5 1.5446332810824188 0.05844270905711071 0.18787156824600315
	3.0 1.5326293210131179 0.0625897614791778 0.22766348355476385
	3.5 0.18787156824600315 1.5446332810824188 0.05844270905711071
Result 2	When the threshold is 100, the black-and-white ratio is 82.7%.
Program Output(r, index value, ss, ww)
	7.5 1.252247534258532 0.02265989190007801 0.19520949054015332
	7.0 1.2660600506240725 0.024799732732898063 0.19078801217960406
	6.5 1.2705987605830495 0.0256792336896359 0.20434972760410047
	6.0 1.3111853015623636 0.02759741426849531 0.19525909778321157
	5.5 1.3529283407523787 0.028998860865434087 0.16798443494229723
	5.0 1.343349044252422 0.031595323766373896 0.1954002037590979
	4.5 1.3173823863140437 0.03328646613458964 0.22279647802671276
	4.0 1.4521035175002182 0.03524645022740548 0.1981520143051021
	3.5 1.5043423234703674 0.03987859973634981 0.18239441186256772
	3.0 1.4965305053678972 0.04359969146215435 0.2229151727993519
	3.5 0.18239441186256772 1.5043423234703674 0.03987859973634981
Result 3	When the threshold is 25, the black-and-white ratio is 31.1%.
Program Output(r, index value, ss, ww)
	7.5 1.2191626254381331 0.06907950040538695 0.2102546951289705
	7.0 1.2693918951361214 0.06732749029862979 0.20890891377978651
	6.5 1.2693918951361214 0.06906807330089802 0.22279565355073228
	6.0 1.3287979545781918 0.07117333132645734 0.21820018258937077
	5.5 1.3825382916406588 0.07526634513116616 0.1959433551370251
	5.0 1.367695779516973 0.08019232825950527 0.22435994675475293
	4.5 1.3451049118932155 0.08258447356281677 0.25159269731125145
	4.0 1.4765448696403707 0.08775315059273255 0.2264698949653247
	3.5 1.550817448504345 0.09320981854804453 0.21177639050056626
	3.0 1.5266300955490468 0.09650845610530367 0.24796306753830863
	3.5 0.21177639050056626 1.550817448504345 0.09320981854804453
Result 4	When the threshold is 15, the black-and-white ratio is 19.1%.
Program Output(r, index value, ss, ww)
	7.5 1.209230769230769 0.0903309673691994 0.23082150565176557
	7.0 1.232905982905983 0.08951184892493132 0.22786295241435306
	6.5 1.225982905982906 0.09073540976797394 0.2409212922894986
	6.0 1.2543589743589743 0.09014130662023999 0.2359537465494338
	5.5 1.328034188034188 0.09147191244657671 0.21417875247851323
	5.0 1.3115384615384615 0.09734989410420665 0.24126145333193416
	4.5 1.3199999999999998 0.09876398859861632 0.2675713334160524
	4.0 1.4123931623931623 0.10023634720069588 0.2427233495640753
	3.5 1.4907692307692306 0.10379264955820301 0.2315696528177262
	3.0 1.5271794871794873 0.10430425201016744 0.2665063886494796
	3.0 0.2665063886494796 1.5271794871794873 0.10430425201016744

## Sheet: Checkered pattern reproduction
Checkered pattern reproduction experiment
Date : 20210412
Method
1. Create checkered 0 and 1 patterns in Excel.
2. Parameter calculation and image reproduction with a Python program (OctpusModel20210406.py)
Result 1
Chekerbord4x4.xls
Black and white ratio 50.0%
Program Output(r, index value, ss, ww)
	7.5 0.6666666666666666 0.0030127003000299164 0.20271222036573078
	7.0 0.6666666666666666 0.0035575606923664194 0.19893552780347595
	6.5 2.0 0.002032164413931193 0.21261785339833864
	6.0 2.0 0.006232978860076195 0.20420579029734076
	5.5 2.0 0.02415768819840431 0.17835249042145704
	5.0 2.0 0.02846731288154188 0.20641025641025526
	4.5 2.0 0.036980481391278026 0.23475159377263205
	4.0 2.0 0.0416659741434723 0.20992383512544804
	3.5 2.0 0.04042688313390869 0.1926443001442996
	3.0 2.0 0.04537541679294192 0.2327653283535638
	6.5 0.21261785339833864 2.0 0.002032164413931193
Result 2
Chekerbord5x5.xls
Black and white ratio 50.0%
Program Output(r, index value, ss, ww)
	7.5 2.0 0.010759089604252967 0.20264401983151875
	7.0 2.0 0.01688924449828327 0.19915292817363278
	6.5 2.0 0.017535673247059774 0.21283694503171252
	6.0 2.0 0.026292244377538035 0.20520494233729503
	5.5 2.0 0.03455684838681642 0.17920394413498816
	5.0 2.0 0.031414880034925693 0.20572963800904923
	4.5 2.0 0.026036668494301488 0.23211945436249826
	4.0 2.0 0.03958140785672649 0.20699863703318377
	3.5 2.0 0.03565466275801436 0.19155740093240048
	3.0 2.0 0.03764188001573014 0.23161300505050442
	7.5 0.20264401983151875 2.0 0.010759089604252967
Result 3
Chekerbord10x10.xls
Black and white ratio 50.0%
Program Output(r, index value, ss, ww)
	7.5 2.0 0.015639887957118747 0.20202166940822497
	7.0 2.0 0.01888812598553364 0.19794311841346812
	6.5 2.0 0.018036244904505755 0.21151964555734698
	6.0 2.0 0.02282075504380002 0.20248335637267545
	5.5 2.0 0.02165541321879753 0.17612984791331826
	5.0 2.0 0.022364970405013118 0.2037057132979563
	4.5 2.0 0.022368353789726316 0.23089375300170842
	4.0 2.0 0.0370015290337256 0.20375985724863405
	3.5 2.0 0.0294284083016416 0.1908740788126753
	3.0 2.0 0.027851309441454936 0.23175326418080053
	7.5 0.20202166940822497 2.0 0.015639887957118747
Result 4
Chekerbord10x10hensoku.xls
Program Output(r, index value, ss, ww)
	7.5 1.380952380952381 0.01642855524750665 0.23557214815726815
	7.0 2.0 0.017346066118293164 0.2291279235566426
	6.5 2.0 0.01842159598749912 0.24232888885425055
	6.0 1.9285714285714286 0.0320724726923264 0.23237057149041465
	5.5 1.9285714285714286 0.03769116518337332 0.20158889983088424
	5.0 1.9285714285714286 0.04184468262165367 0.22861695425412754
	4.5 1.9285714285714286 0.042966037206744176 0.25291326729646335
	4.0 2.0 0.048511084125355805 0.21438049091206357
	3.5 2.0 0.03797060921101369 0.19397516073437407
	3.0 2.0 0.03315058021469409 0.23024162731865522
	7.0 0.2291279235566426 2.0 0.017346066118293164
